# Supplementary material for: Self-Propulsion and a Push–Pull Mechanism in Sessile Droplets
Source: Langmuir. 2025 Jun 11;41(30):19698–705. doi: 10.1021/acs.langmuir.5c01246 (PMC12333417; doi:10.1021/acs.langmuir.5c01246)
Supplement: Supplementary file 1 [file la5c01246_si_001.zip]

Archive with 2 entries (2 files):
- SV1.avi
- __MACOSX/._SV1.avi
