# Supplementary material for: Self-Propulsion and a Push–Pull Mechanism in Sessile Droplets
Source: Langmuir. 2025 Jun 11;41(30):19698–705. doi: 10.1021/acs.langmuir.5c01246 (PMC12333417; doi:10.1021/acs.langmuir.5c01246)
Supplement: Supplementary file 4 [file la5c01246_si_004.zip]

Archive with 1 entries (1 files):
- SV4.avi
